# Supplementary material for: Yiqi Huoxue recipe ameliorates diabetic nephropathy by mediating VAPB–PTPIP51 complex to activate autophagy and regulate MAM contact
Source: Front Nutr. 2025 Nov 3;12:1634555. doi: 10.3389/fnut.2025.1634555 (PMC12620390; doi:10.3389/fnut.2025.1634555)
Supplement: TABLE S1 — Chemical components of YHR. [file Table_1.XLS]

## Sheet: Positive matched
Component name	Identification status	Formula	Observed RT (min)	Neutral mass (Da)	Observed neutral mass (Da)	Observed m/z	Mass error (mDa)	Mass error (ppm)	Response	Detector counts	Adducts	Total Fragments Found
L-Arginine	Identified	C6H14N4O2	0.73	174.112	174.111	175.118	-0.8	-4.7	85800	107142	+H, +K	6
L-Canavanine	Identified	C5H12N4O3	0.73	176.091	176.09	177.098	-0.6	-3.3	38238	44252	+H, +Na	4
DL-Citrulline	Identified	C6H13N3O3	0.77	175.096	175.095	176.102	-0.5	-3.1	6349	39979	+H, +K	28
Manninotriose	Identified	C18H32O16	0.79	504.169	504.17	505.177	0.6	1.1	9291	83872	+H	38
Proline	Identified	C5H9NO2	0.8	115.063	115.063	116.07	-0.7	-5.8	25583	30490	+H	8
Dimethyl D-malate	Identified	C6H10O5	0.8	162.053	162.052	163.059	-1.2	-7.5	5543	12260	+H	6
2-(3,4-Dihydroxy-2-methylphenyl)acetic acid	Identified	C9H10O4	1.09	182.058	182.058	183.065	-0.4	-2	7647	8791	+H	13
p-Coumaric acid	Identified	C9H8O3	1.1	164.047	164.047	165.054	-0.7	-4.4	15148	17429	+H	8
Adenine	Identified	C5H5N5	1.14	135.054	135.055	136.062	0.1	0.4	52374	56688	+H	3
Adenine nucleoside	Identified	C10H13N5O4	1.15	267.097	267.096	268.103	-1.1	-4	85286	97717	+H	8
4',5,7-Trihydroxy-6-methoxyisoflavone7-O-beta-D-xylopyranosyl-(1->6)-beta-D-glucopyranoside	Identified	C27H30O15	4.57	594.158	594.159	595.166	0.5	0.8	40579	62830	+H	24
Puerarin 4'-O-glucoside	Identified	C27H30O14	4.72	578.164	578.164	579.171	0.3	0.6	181431	297435	+H, +Na	39
3'-Hydroxy puerarin	Identified	C21H20O10	5.3	432.106	432.105	433.113	-0.2	-0.5	770873	1124896	+H, +Na	51
Genistin	Identified	C21H20O10	5.68	432.106	432.106	433.113	-0.2	-0.4	48114	81321	+H	27
Daidzin	Identified	C21H20O9	6.05	416.111	416.111	417.118	-0.2	-0.4	1328186	2506330	+H, +K, +Na	63
Glutinoside	Identified	C15H23ClO10	6.05	398.098	398.1	399.107	1.8	4.5	194380	765991	+H	84
3′-Methoxydaidzin	Identified	C22H22O10	6.29	446.121	446.121	447.129	0.1	0.1	886598	1564757	+H, +K, +Na	81
Puerarin-xyloside II	Identified	C26H28O13	6.31	548.153	548.154	549.161	0.5	0.9	673924	1276332	+H, +K, +Na	99
4',6,7-Trihydroxyisoflavone-6-methylether-7-O-beta-D-xylopyranosyl-(1->6)-beta-D-glucopyranoside	Identified	C27H30O14	6.5	578.164	578.164	579.171	0.2	0.4	65621	101261	+H	33
Daidzein	Identified	C15H10O4	6.86	254.058	254.057	255.064	-1.2	-4.6	477708	577771	+H	12
Kuzubutenolide A	Identified	C23H24O10	7.37	460.137	460.137	461.144	0.2	0.3	25159	71432	+H	30
Pueroside A	Identified	C29H34O14	7.37	606.195	606.196	607.203	0.9	1.5	8247	67711	+H, +K, +Na	37
Rhamnocitrin 3-O-glucoside	Identified	C22H22O11	7.42	462.116	462.117	463.124	1	2.1	13209	18331	+H	19
Chrysophanol	Identified	C15H10O4	7.55	254.058	254.057	255.064	-0.9	-3.5	6849	7932	+H	5
3'-Methoxypuerarin	Identified	C22H22O10	7.57	446.121	446.121	447.128	-0.1	-0.1	101570	136097	+H, +K, +Na	16
3′-Methoxydaidzein	Identified	C16H12O5	7.58	284.068	284.068	285.075	-0.8	-2.7	117100	143952	+H	8
(6aR,11aR)-3-Hydroxy-9,10-dimethoxypterocarpan-3-O-beta-D-glucoside-6''-O-malonate	Identified	C26H28O13	7.76	548.153	548.154	549.161	0.7	1.2	6901	24063	+H	13
Pueroside B	Identified	C30H36O15	7.99	636.205	636.207	637.214	1.5	2.4	5130	71774	+H, +K, +Na	38
Genistein	Identified	C15H10O5	8.06	270.053	270.052	271.059	-0.9	-3.3	50357	58897	+H	4
4'-O-Methylpuerarin	Identified	C22H22O9	8.28	430.126	430.126	431.133	-0.4	-1	43713	77598	+H	32
Senkyunolide F	Identified	C12H14O3	9.17	206.094	206.093	207.101	-1	-4.7	79898	110832	+H	29
Pueroside C	Identified	C24H26O10	9.37	474.153	474.153	475.16	0.5	1.1	40170	239078	+H, +K, +Na	52
(Z)-6,7-Epoxy-6,7-dihydroligustilide	Identified	C12H14O3	9.6	206.094	206.093	207.101	-1.1	-5.4	15530	17336	+H	10
Formononetin	Identified	C16H12O4	9.63	268.074	268.072	269.08	-1.1	-4.1	180497	216715	+H	17
Formononetin 7-O-Glucoside	Identified	C22H22O9	9.63	430.126	430.126	431.133	-0.4	-0.9	137593	180618	+H, +K, +Na	35
Methylnissolin	Identified	C17H16O5	10.26	300.1	300.099	301.106	-0.8	-2.6	38445	66763	+H	20
Biochanin A	Identified	C16H12O5	10.62	284.068	284.068	285.075	-0.9	-3.2	15858	18171	+H	7
3-Butylidenephthalide	Identified	C12H12O2	11.35	188.084	188.083	189.09	-0.9	-5	5097	5710	+H	2
Butylphthalide	Identified	C12H14O2	13.09	190.099	190.098	191.105	-1.2	-6.5	7355	8233	+H	1
Soyasaponin I	Identified	C48H78O18	14.78	942.519	942.52	943.527	1.3	1.4	22297	39746	+H, +Na	29
trans-1-Phenyl-1-pentene	Identified	C11H14	15.61	146.11	146.108	147.116	-1.1	-7.1	6223	8210	+H	3
(3Z,6S,7R)-3-Butylidene-6-butyryl-7-hydroxy-4,5,6,7-tetrahydroisobenzofuran-1-one	Identified	C16H22O4	21.55	278.152	278.151	301.14	-0.7	-2.3	153292	360191	+Na, +H, +K	7
3-Butylidene-7-hydroxyphthalide	Identified	C12H12O3	21.55	204.079	204.078	205.085	-0.6	-2.8	18438	189438	+H	4
bis[(2R)-2-Ethylhexyl] benzene-1,2-dicarboxylate	Identified	C24H38O4	30.34	390.277	390.277	413.266	-0.3	-0.6	16504	37912	+Na, +H, +K	5

## Sheet: Negative matched
Component name	Identification status	Formula	Observed RT (min)	Neutral mass (Da)	Observed neutral mass (Da)	Observed m/z	Mass error (mDa)	Mass error (ppm)	Response	Detector counts	Adducts	Total Fragments Found
Verbascose	Identified	C30H52O26	0.74	828.275	828.275	873.274	0.8	0.9	15250	119545	+HCOO, -H	53
Stachyose	Identified	C24H42O21	0.75	666.222	666.221	665.214	-0.7	-1	87269	287055	-H, +HCOO	44
Gentianose	Identified	C18H32O16	0.77	504.169	504.169	503.161	-0.5	-0.9	71419	1010941	-H, +HCOO	45
Cistanoside A	Identified	C36H48O20	0.8	800.274	800.28	845.278	6.3	7.5	26481	1042353	+HCOO	44
Jionoside D	Identified	C30H38O15	0.81	638.221	638.226	683.224	5.1	7.4	366866	496154	+HCOO	50
Rhmannioside A	Identified	C21H32O15	0.96	524.174	524.174	569.172	0	0	6653	31984	+HCOO, -H	18
Catalpol	Identified	C15H22O10	1.09	362.121	362.121	407.119	-0.6	-1.4	140032	288068	+HCOO, -H	33
5-Hydroxymethyl-2-furancarboxylic acid	Identified	C6H6O4	1.18	142.027	142.026	187.024	-0.8	-4.5	16820	17890	+HCOO	1
Rhmannioside D	Identified	C27H42O20	1.69	686.227	686.225	731.223	-2	-2.7	105428	159206	+HCOO, -H	21
Rehmannioside B	Identified	C21H32O15	1.89	524.174	524.173	569.172	-0.7	-1.3	31813	45593	+HCOO, -H	7
Rehmannioside C	Identified	C21H34O14	2.73	510.195	510.195	555.193	0.3	0.5	5481	11221	+HCOO, -H	1
Geniposidic acid	Identified	C16H22O10	2.77	374.121	374.121	419.119	-0.1	-0.1	5055	5881	+HCOO	2
Ajugol	Identified	C15H24O9	2.95	348.142	348.141	393.139	-1	-2.5	92680	112202	+HCOO, -H	2
Caproic acid	Identified	C6H12O2	3.6	116.084	116.083	115.076	-0.6	-5.2	21054	22864	-H, +HCOO	1
(6aR,11aR)-3-Hydroxy-9,10-dimethoxypterocarpan-3-O-beta-D-glucoside-6''-O-malonate	Identified	C26H28O13	4.57	548.153	548.152	593.15	-1.1	-1.8	65262	91731	+HCOO	22
Adipic acid	Identified	C6H10O4	5.15	146.058	146.057	191.055	-1	-5	27649	29352	+HCOO	1
Puerarin 4'-O-glucoside	Identified	C27H30O14	5.21	578.164	578.162	623.16	-1.2	-2	161771	224195	+HCOO	13
4',5,7-Trihydroxy-6-methoxyisoflavone7-O-beta-D-xylopyranosyl-(1->6)-beta-D-glucopyranoside	Identified	C27H30O15	5.93	594.158	594.159	639.158	0.8	1.2	12975	18641	+HCOO, -H	8
Jioglutin A	Identified	C10H15ClO5	6.05	250.061	250.062	295.06	1.3	4.5	321330	383671	+HCOO, -H	29
Rehmaglutin D	Identified	C9H13ClO4	6.05	220.05	220.052	265.05	1.4	5.2	5183	9601	+HCOO	12
7,2’- Dihydroxy-3’,4’-dimethoxyisoflavan-7-O-β-D- glucoside- 6''-O-malonate	Identified	C26H30O13	6.08	550.169	550.17	595.168	1	1.6	10274	13513	+HCOO	9
Rehmaglutin B	Identified	C9H13ClO5	6.29	236.045	236.047	281.045	1.4	5	5233	8004	+HCOO, -H	17
4',6''-Diacetyl puerarin	Identified	C25H26O11	6.31	502.148	502.147	547.145	-0.8	-1.5	848018	1512947	+HCOO	77
4H-1-Benzopyran-4-one	Identified	C9H6O2	6.4	146.037	146.036	191.034	-1	-5.3	9252	9252	+HCOO	1
Rehmaionoside C	Identified	C19H32O8	6.45	388.21	388.209	433.208	-0.3	-0.6	6996	50251	+HCOO	3
1-Methoxy-2-methylanthraquinone	Identified	C16H12O3	7.37	252.079	252.078	297.076	-0.9	-2.9	13820	17271	+HCOO, -H	4
Calycosin 7-O-glucoside	Identified	C22H22O10	7.57	446.121	446.121	491.119	-0.3	-0.6	117195	164548	+HCOO	11
Kuzubutenolide A	Identified	C23H24O10	7.93	460.137	460.137	459.13	-0.1	-0.2	12260	20035	-H, +HCOO	10
Pueroside B	Identified	C30H36O15	7.99	636.205	636.206	681.204	0.3	0.5	48713	108033	+HCOO, -H	21
Genistin	Identified	C21H20O10	8.06	432.106	432.106	477.104	0.3	0.6	40403	98701	+HCOO, -H	17
8,8'-Diferulic acid	Identified	C20H18O8	8.06	386.1	386.1	431.099	0.2	0.4	36308	47278	+HCOO	12
Wiedemannioside C	Identified	C37H50O20	8.12	814.29	814.291	813.284	1.8	2.3	10148	15018	-H, +HCOO	13
Scoparone	Identified	C11H10O4	9.17	206.058	206.057	251.055	-0.8	-3	11679	13762	+HCOO	4
Pueroside C	Identified	C24H26O10	9.38	474.153	474.152	473.144	-0.9	-2	44444	256752	-H, +HCOO	32
6-O-E-Feruloylajugol_1	Identified	C25H32O12	9.44	524.189	524.189	523.182	-0.2	-0.4	9122	25598	-H, +HCOO	12
Formononetin-7-glucoside	Identified	C22H22O9	9.62	430.126	430.126	475.125	0	-0.1	138994	196068	+HCOO, -H	15
Martynoside	Identified	C31H40O15	10.02	652.237	652.237	651.23	0.4	0.5	7727	11166	-H, +HCOO	5
9,10-Dimethoxy-pterocarpan-3-O-β-D-glucopyranoside	Identified	C23H26O10	10.26	462.153	462.153	507.151	0.2	0.5	52662	67608	+HCOO, -H	9
9,10-Dimethoxy-pterocarpane-3-O-beta-D-glucoside	Identified	C23H28O10	10.57	464.168	464.168	463.161	0.2	0.3	20605	29096	-H, +HCOO	11
Soyasaponin II	Identified	C47H76O17	11.64	912.508	912.508	957.506	-0.2	-0.2	23102	41529	+HCOO	9
Cucurbitacin D	Identified	C30H44O7	12.67	516.309	516.309	561.307	0	0	17934	25120	+HCOO	9
Acetylastragaloside	Identified	C47H74O17	14.63	910.493	910.491	955.49	-1.3	-1.3	57591	95137	+HCOO	2
Isoastragaloside II	Identified	C43H70O15	14.71	826.471	826.47	871.469	-1	-1.2	43962	67402	+HCOO	2
Soyasaponin I	Identified	C48H78O18	14.78	942.519	942.519	941.511	-0.1	-0.1	30123	83930	-H, +HCOO	1
Cucurbitacin B	Identified	C32H46O8	15.56	558.319	558.319	603.317	-0.1	-0.1	13503	18440	+HCOO	2
Methyl (2E,4E)-hexadeca-2,4-dienoate	Identified	C17H30O2	16.15	266.225	266.224	311.222	-0.7	-2.2	6167	7204	+HCOO	1
Isoastragaloside I	Identified	C45H72O16	16.71	868.482	868.482	913.48	-0.4	-0.5	21235	32992	+HCOO	1
